# Supplementary material for: A Novel LRRK2 Variant p.G2294R in the WD40 Domain Identified in Familial Parkinson’s Disease Affects LRRK2 Protein Levels
Source: Int J Mol Sci. 2021 Apr 2;22(7):3708. doi: 10.3390/ijms22073708 (PMC8038167; doi:10.3390/ijms22073708)
Supplement: Supplementary file 1 [file ijms-22-03708-s001.zip]

Archive with 8 entries (5 files):
- Supplemental files/
- Supplemental files/Supplementary Materials 210329.pdf
- __MACOSX/
- __MACOSX/Supplemental files/
- __MACOSX/Supplemental files/._Supplementary Materials 210329.pdf
- Supplemental files/Uncropped western blot data.pdf
- __MACOSX/Supplemental files/._Uncropped western blot data.pdf
- __MACOSX/._Supplemental files
